# Supplementary material for: The Impact of the No Jab No Play and No Jab No Pay Legislation in Australia: A Scoping Review
Source: Int J Environ Res Public Health. 2023 Jun 24;20(13):6219. doi: 10.3390/ijerph20136219 (PMC10341108; doi:10.3390/ijerph20136219)
Supplement: Supplementary file 1 [file ijerph-20-06219-s001.zip]

Archive with 1 entries (1 files):
- ijerph-2292535-supplementary.pdf
